# Supplementary material for: Neonatal bone marrow interstitial fluid supports expansion and osteogenic ability of human bone marrow mesenchymal stromal cells
Source: Bone Res. 2025 Dec 15;13:102. doi: 10.1038/s41413-025-00496-z (PMC12703000; doi:10.1038/s41413-025-00496-z)
Supplement: Supplementary file 2 — Supplementary Table S1 [file 41413_2025_496_MOESM2_ESM.xlsx]

## Sheet: BMSC supernatants 
	Table S1. Full list of multiplex Luminex analysis of culture supernatants of hBMSCs.
	pg/ml	FBS-fed BMMSC-rep1	FBS-fed BMMSC-rep2	FBS-fed BMMSC-rep3	NBIF-fed BMMSC-rep1	NBIF-fed BMMSC-rep2	NBIF-fed BMMSC-rep3	FBS-fed BMMSC-MEAN	NBIF-fed BMMSC-MEAN	Fold change	p value
	RANTES/CCL5	198.38	188.83	204.71	5127	5082	4399	197.307	4869.33	24.679	3.81318e-05
	VEGF	1149	1314	1185	170.64	184.56	86.95	1216	147.383	0.121203	5.33159e-05
	IP-10	14.86	14.12	13.19	61.35	65.86	56.47	14.0567	61.2267	4.3557	6.8168e-05
	MIP-1beta	26.37	24.42	26.61	61.46	59.58	54.65	25.8	58.5633	2.2699	0.000107287
	G-CSF	13716	15365	13477	3521	4618	3761	14186	3966.67	0.279618	0.000114587
	IL-17	18.3	17.97	17.64	23.62	23.62	22.61	17.97	23.2833	1.29568	0.000162784
	SDF-1alpha	152.28	200.17	176.56	419.06	474.39	433.89	176.337	442.447	2.5091	0.000247299
	Eotaxin	19.83	16.3	17.38	59.02	48.73	56.63	17.8367	54.7933	3.07195	0.00035346
	TNF-beta	94.95	83.87	94.95	233.24	263.33	214.66	91.2567	237.077	2.59791	0.00057271
	IL-4	5.72	5.72	5.6	7.39	7.03	6.92	5.68	7.11333	1.25235	0.00062722
	HGF	18081	19916	19780	24773	25268	25286	19259	25109	1.30375	0.000676601
	IL-12(p40)	539.88	569.47	534.93	647.46	683.57	671.56	548.093	667.53	1.21791	0.00139373
	SCGF-beta	94488	93048	99165	74522	79959	72908	95567	75796.3	0.793122	0.00218241
	IL-9	115.51	110.34	119.92	341.48	308.72	248.96	115.257	299.72	2.60046	0.00247659
	IL-1beta	5.86	6.71	6.11	8.57	9.07	7.98	6.22667	8.54	1.37152	0.00458569
	MIP-1alpha	2.46	2.36	2.59	4.65	6.07	4.4	2.47	5.04	2.04049	0.00803252
	Basic FGF	46.4	50.11	48.89	57.08	62.87	57.08	48.4667	59.01	1.21754	0.00893869
	MCP-3	1178	1412	1233	1665	1992	1848	1274.33	1835	1.43997	0.00898309
	MIF	1168	932.08	1180	753.02	737.69	682.28	1093.36	724.33	0.662481	0.0115271
	IL-12(p70)	5.87	5.25	5.66	3.68	3.87	2.28	5.59333	3.27667	0.585816	0.0122201
	TRAIL	56.97	69.26	58.68	80.54	87.97	99.6	61.6367	89.37	1.44995	0.0147342
	beta-NGF	164.51	160.89	171.06	219.54	222.56	186.6	165.487	209.567	1.26637	0.0207292
	MCP-1(MCAF)	2056	1884	2203	1643	1763	1577	2047.67	1661	0.811167	0.0225217
	SCF	192.64	207.44	199.45	172.62	184.87	151.34	199.843	169.61	0.848715	0.0474139
	IL-5	209.67	202.05	227.5	166.6	181.76	114.26	213.073	154.207	0.723726	0.0540322
	GRO-alpha	8801	7320	9240	6826	7082	5772	8453.67	6560	0.775995	0.0550415
	IFN-alpha 2	14.22	14.06	15.02	15.81	17.36	15.33	14.4333	16.1667	1.12009	0.0635545
	CTACK	255.11	250.33	252.86	237.39	244.42	218.51	252.767	233.44	0.923539	0.0697337
	IL-8	14592	10304	14373	10520	9540	7456	13089.7	9172	0.700705	0.0778256
	IL-16	133.16	127.51	132.48	117.94	125.69	103.41	131.05	115.68	0.882717	0.085656
	IL-2	5.67	6.27	6.47	7.29	8.75	6.57	6.13667	7.53667	1.22814	0.110411
	IL-13	1.93	1.93	2.12	1.93	1.7	1.47	1.99333	1.7	0.852843	0.116938
	IL-1ra	204.22	209.62	214.95	606.7	228.02	370.26	209.597	401.66	1.91635	0.157125
	MIG	33.63	33.08	35.83	40.73	40.73	33.63	34.18	38.3633	1.12239	0.17109
	LIF	1262	1299	1409	1102	1175	1262.38	1323.33	1179.79	0.891531	0.0883996
	IL-1alpha	86.95	87.62	85.59	104.56	107.95	82.88	86.72	98.4633	1.13542	0.210196
	IL-2R alpha	85.5	74.94	79.86	73.29	78.52	58.42	80.1	70.0767	0.874865	0.211709
	PDGF-BB	336.36	334.21	329.91	288.1	340.66	231.59	333.493	286.783	0.859937	0.212844
	IL-18	6.45	6.21	6.29	6.21	3.7	<0.42↓	6.31667	4.955	0.784433	0.243235
	IFN-gamma	12.19	14.95	21.55	12.06	13.62	11.93	16.23	12.5367	0.772438	0.261789
	TNF-alpha	53.53	52.69	53.81	53.25	59.11	54.09	53.3433	55.4833	1.04012	0.314062
	GM-CSF	7.45	13.5	10.07	14.9	9.89	12.43	10.34	12.4067	1.19987	0.414402
	IL-10	10.92	9.33	10.52	9.72	10.92	7.01	10.2567	9.21667	0.898603	0.452578
	IL-3	6.1	5.93	6.6	6.49	6.38	4.12	6.21	5.66333	0.91197	0.530983
	M-CSF	12.88	14.95	15.41	15.56	16.03	13.56	14.4133	15.05	1.04417	0.589111
	IL-7	16.8	17.66	17.66	18.09	19.38	15.07	17.3733	17.5133	1.00806	0.919973
	IL-15	71.51	55.46	71.51	80.22	77.32	36.5	66.16	64.68	0.97763	0.926611
	IL-6	>5418↑	>5418↑	>5418↑	>5418↑	>5418↑	>5418↑	#DIV/0!	#DIV/0!	#DIV/0!	#DIV/0!
